# Supplementary material for: Serum progranulin is not associated with rs5848 polymorphism in Korean patients with neurodegenerative diseases
Source: PLoS One. 2022 Jan 27;17(1):e0261007. doi: 10.1371/journal.pone.0261007 (PMC8794169; doi:10.1371/journal.pone.0261007)
Supplement: S1 Data — (XLSX) [file pone.0261007.s003.xlsx]

## Sheet: Sheet1
Subject No.	sex_coding 0=M, 1=F	age	education	diagnosis_coding normal,CU=0, MCI=1, AD=2, FTD=3, PD=4, Other=5, SMI=6, NPH=7	APOE	CSF_Amyloid_conc. (pg/ml) (NA:9999)	CSF_T-tau_conc. (pg/ml) (NA:9999)	CSF_p-tau_conc. (pg/ml) (NA:9999)	rs5848 Type CC=1, CT=2, TT=3	PGRN Conc. (Average, ng/ml))	GRN_full sequening	MMSE (NA:999)
1	1	82	0	2	E2/E3	974.918	279.439	48.8965	2	202.5	ok	11
2	1	54	12	1	E3/E3	815.452	137.75	33.3222	1	95.37	ok	29
3	1	80	0.5	3	E3/E3	980.007	228.709	42.3433	3	137.1	ok	17
4	1	74	13	2	E3/E3	409.793	363.446	61.9708	2	142.4	ok	24
6	1	64	12	1	E3/E3	908.036	180.339	34.8886	3	209.5	ok	28
7	1	62	3	4	ND	775.156	122.204	27.3594	1	170.1	ok	24
9	1	74	6	7	E3/E3	665.051	108.621	23.7466	1	133	ok	11
10	1	57	12	1	E3/E4	964.364	268.149	48.5958	1	169.8	ok	23
11	1	56	6	1	E3/E3	956.685	159.203	35.8585	2	84.56	ok	28
12	1	64	0	6	E3/E4	865.991	174.956	38.5138	2	152.3	ok	16
14	0	27	14	1	E3/E4	898.029	183.271	43.8508	1	114.6	ok	29
15	1	46	12	4	ND	898.255	149.995	38.0426	1	100.1	ok	27
16	0	78	6	2	E3/E3	310.926	88.0208	23.3539	1	131	ok	23
17	1	66	6	4	ND	948.852	208.751	38.2164	2	95.37	ok	30
18	0	55	16	2	E3/E3	494.86	438.592	62.8009	1	145.1	ok	24
19	0	53	12	6	E3/E3	1007.7	302.515	51.2876	1	114.7	ok	28
20	1	67	0.5	2	E3/E3	421.936	458.269	67.9689	1	174	ok	25
21	0	62	9	5	E3/E4	9999	9999	9999	1	139.9	ok	23
22	1	79	9	1	E3/E3	983.081	416.289	63.5803	2	135.2	ok	22
23	0	67	11	5	E3/E3	1062.55	476.796	48.8289	1	182	ok	27
24	1	67	14	4	ND	590.7	227.558	41.9075	1	166.5	ok	29
25	1	52	16	2	E3/E4	542.536	534.19	72.7224	1	103.6	ok	26
26	0	61	8	3	E3/E3	489.63	130.193	13.6456	1	183.3	ok	25
27	0	52	12	1	E3/E4	919.35	208.124	38.3254	2	130.1	ok	29
28	0	64	12	5	E3/E3	1007.41	214.019	32.7833	1	128.6	ok	27
29	0	66	7	2	E3/E3	568.661	735.195	93.4464	1	124.7	ok	25
30	1	78	6	1	E3/E3	708.644	484.089	73.4038	1	159.7	ok	28
31	1	65	8	1	E3/E3	1047.78	263.316	50.2114	2	190.3	ok	26
32	1	68	12	2	E3/E3	466.606	83.0486	9999	1	165.1	ok	20
34	1	84	12	1	E3/E3	575.752	724.451	87.089	2	137.3	ok	25
35	1	77	15	7	E3/E3	1090.37	378.126	58.8435	2	120.7	ok	26
36	0	59	12	1	E3/E4	1002.1	339.997	56.2751	1	130.1	ok	26
37	1	74	0	1	E3/E4	993.848	224.548	47.3585	2	99.27	ok	18
38	0	81	8	1	E3/E3	1500.84	521.469	69.6424	1	186.3	ok	24
39	0	78	16	1	E2/E3	9999	9999	9999	2	119.5	ok	25
40	0	62	12	1	E3/E4	588.81	493.427	60.9941	2	102.4	ok	25
41	0	67	12	3	E3/E3	988.611	222.292	33.71	1	159.3	ok	30
42	1	60	9	1	E2/E4	518.643	1116.67	106.906	1	156.1	ok	22
43	1	77	0.5	1	E3/E3	597.041	372.728	47.6485	1	142.2	ok	17
44	1	77	3	1	E4/E4	307.714	457.025	55.5805	1	156	ok	21
45	1	71	9	6	E4/E4	418.817	677.693	81.9637	2	128.9	ok	25
46	0	66	6	1	E4/E4	330.754	1034.94	156.485	3	160	ok	25
48	1	60	16	1	E2/E3	640.04	132.277	30.2941	2	132.4	ok	27
49	0	78	3	5	E3/E4	324.35	152.397	29.2684	2	130.4	ok	0
50	0	71	6	7	E3/E3	294.406	130.465	23.9874	2	136.6	ok	18
51	1	62	9	2	E3/E3	1005.35	275.368	49.3688	1	90.81	ok	25
52	1	68	6	1	ND	1272.75	348.136	59.7943	1	166.4	ok	22
53	0	74	3	2	E3/E4	541.609	1104.67	144.154	1	147.3	ok	17
55	1	75	0	7	ND	383.4	91.62	9999	1	107.9	ok	18
56	1	64	6	1	E3/E3	643.8	147	30.74	1	117.1	ok	24
57	0	73	12	7	E3/E3	740.9	285.8	40.9	2	108.2	ok	18
58	1	57	3	6	E2/E3	522.3	97.9	13.39	2	150.3	ok	25
59	0	84	7	7	ND	331.7	293.6	57.32	1	127.3	ok	15
60	1	73	8	5	E3/E4	528.2	124	25.63	1	201.7	ok	18
61	0	73	16	1	E3/E3	9999	9999	9999	2	131.6	ok	28
62	1	70	5	2	E3/E3	9999	9999	9999	1	164.9	ok	19
63	0	78	6	7	ND	451	103.4	14.28	1	118.9	ok	26
64	0	70	16	1	ND	627.4	154	32.07	2	88.26	ok	28
65	1	74	10	1	E3/E3	783.7	190.3	38.44	2	185.6	ok	28
66	0	51	14	2	E3/E3	451.1	379	64.35	1	92.81	ok	26
67	1	74	0	2	E3/E3	9999	9999	9999	2	138.2	ok	13
68	0	51	NA	2	E3/E3	535.1	762.4	99.36	1	145.6	ok	14
69	1	81	6	1	E3/E3	820.7	516.5	75.78	1	171.2	ok	23
70	0	70	9	2	E2/E3	259.9	181.2	36.78	1	140.6	ok	2
71	0	58	16	6	E2/E4	951	260.2	56.27	1	133.7	ok	29
72	0	67	6	6	ND	984.6	144.7	32.71	1	158.9	ok	25
74	1	56	NA	4	ND	1040	228.3	46.19	2	121.2	ok	999
75	0	54	12	5	E2/E3	667.1	195.9	40.13	2	125.7	ok	22
76	0	71	6	1	E3/E3	415.1	126.5	29.95	1	119.6	ok	26
77	1	70	6	2	E4/E4	597.6	336.8	63.2	3	169.9	ok	22
78	1	74	12	1	E4/E4	259.9	212.3	41.33	2	121.3	ok	29
79	1	59	NA	6	E3/E4	1047	282.6	59.19	2	196.2	ok	24
80	0	68	NA	3	ND	811.7	246.5	49.65	3	115.8	ok	22
82	1	79	1	2	E3/E3	505.4	891.4	98.13	2	138.3	ok	15
83	0	70	16	3	ND	471.2	545.4	83.34	3	110.3	ok	27
84	1	70	12	3	E3/E3	1003	346.6	61.49	2	144.1	ok	14
85	0	65	6	5	E2/E4	864	236.4	54.48	1	101.8	Exon8 : c.827C>T p.Ala276Val GCG>GTG rs202178902 hetero	21
86	1	62	10	2	E3/E3	257.3	490.1	71.39	2	123	ok	14
87	0	56	9	5	E3/E4	350.4	159.1	31.37	2	108	ok	28
88	1	74	6	7	E2/E3	587.4	106.7	25.19	2	106.5	ok	24
89	1	76	9	1	E3/E4	314.7	425.8	84.18	2	87.26	ok	23
90	1	65	9	1	E3/E3	529.2	756.8	121	3	158.5	ok	25
91	1	82	9	5	ND	708.6	236.5	48.87	1	116.7	ok	19
92	0	63	9	5	ND	540.2	139.3	34.34	1	153	ok	26
94	0	80	16	2	E3/E3	404.9	820.9	119.1	1	130.4	ok	18
95	1	79	6	2	E3/E3	337.8	310.8	61.22	1	159.6	ok	17
96	0	81	11	1	E3/E3	798.9	350	63.22	1	105	ok	25
97	1	69	3	5	E3/E3	811.8	201.8	47.26	1	99.86	ok	20
98	1	68	6	1	E3/E4	463.6	480.1	82.98	2	100.2	ok	25
99	1	79	12	2	E3/E4	307.5	852.5	124.2	1	106.4	ok	19
100	0	71	9	2	E3/E3	482.4	991	121.3	2	96.45	ok	21
101	1	67	9	2	E3/E4	236.5	504.7	62.83	1	83.19	ok	7
102	1	83	6	2	E3/E3	446.3	796.4	118.6	2	132.9	ok	15
103	0	56	6	5	E3/E4	447.1	188.8	38.2	2	99.76	ok	29
104	0	83	16	1	E3/E3	515.2	238.9	52.79	1	135.2	ok	27
105	1	83	8	2	E3/E3	260.2	435.2	79.54	2	110.9	ok	22
107	1	79	12	1	E3/E3	1186	312.2	63.86	2	116.6	ok	24
108	1	78	0	2	E3/E3	332.5	1588	156	2	221.8	ok	0
109	0	74	13	2	E3/E3	313.9	351.5	60.13	2	123.5	ok	11
110	1	86	0	2	E3/E4	631.8	286.3	61.85	1	100.4	ok	12
111	1	64	12	6	E3/E3	861.5	152.9	34.84	1	90	ok	27
112	0	70	18	2	E3/E3	565	386.4	52.99	3	118.4	ok	28
113	0	88	14	2	E3/E3	322.8	216.8	35.12	1	79.97	ok	18
114	1	76	0.5	7	ND	291	89.62	9999	1	160.3	ok	14
115	1	79	NA	7	E3/E3	722.9	224.6	49.32	1	132.8	ok	14
116	1	78	0	7	E3/E3	223.6	153.5	27.46	1	169	Exon6 : c.530G>A p.Arg177His CGC>CAC rs753441122 hetero	11
117	1	68	0	5	E3/E3	9999	9999	9999	1	122.3	ok	11
118	1	55	12	6	E3/E3	1078	216.2	46.54	2	111.1	ok	28
119	0	69	9	2	E3/E3	1211	293.9	60.37	1	154.6	ok	26
120	1	63	12	2	E3/E4	731.1	1209	147.6	2	133.1	ok	26
121	1	65	9	2	E3/E4	590.8	739.3	97.23	1	78.43	ok	27
122	1	77	0.5	2	E3/E4	595	447.8	69.86	2	93.45	Exon7 : c.662G>C p.Cys221Ser TGC>TCC rs758322775 Hetero	21
123	1	58	16	2	E3/E4	387.3	387.3	64.88	2	97.24	ok	21
124	1	54	16	2	E3/E4	456.6	726.3	92.35	2	100.3	ok	15
125	1	60	7	1	E4/E4	371.7	448.1	75.88	1	90.32	ok	25
126	0	79	16	2	E3/E4	456.4	485.6	83.63	2	67.84	ok	27
127	1	67	12	1	E3/E4	626.2	906.3	129.7	2	107.2	ok	27
128	1	89	0.5	1	E2/E3	1856	391.7	74.55	1	140.4	ok	19
129	0	81	6	3	E3/E3	550.4	141.2	22.2	2	89.28	ok	26
130	1	67	12	3	E3/E3	892.2	346.7	47.35	1	136.7	ok	3
131	0	79	12	3	E3/E4	9999	9999	9999	2	109.5	ok	4
132	0	54	10	1	E3/E3	1098	249.6	47.77	1	282.5	ok	27
133	0	79	12	5	E3/E3	390.6	234.5	47.89	1	92.27	ok	14
135	1	68	12	4	E3/E3	9999	9999	9999	1	135.7	ok	26
136	0	71	7	2	E3/E4	1179	371	58.31	1	96.18	ok	18
137	0	60	18	2	E3/E3	438.1	208.3	66.39	3	65.19	ok	15
138	0	70	12	7	E3/E3	719.8	201.9	47.9	1	101.6	ok	27
141	1	85	0	2	E3/E3	794.9	148.6	50.75	2	117.4	ok	5
142	1	73	15	6	E3/E3	960.8	207.8	41.6	1	106	ok	27
143	1	67	9	6	E3/E4	971.1	282	58.67	3	125.4	ok	27
144	1	76	13	1	E3/E3	493.1	1175	93.28	3	119.3	ok	21
146	0	63	6	1	E3/E3	338.2	430.5	9999	2	105.4	ok	25
147	0	79	16	2	E3/E3	428.1	371.9	62.04	1	68.8	ok	22
151	1	51	16	1	E3/E4	665.8	878	15.85	1	110	ok	28
156	0	67	6	5	E3/E3	935.2	239.5	60.36	2	85.22	ok	14
157	1	63	NA	2	E3/E3	249.8	225.2	38.28	1	105.1	ok	1
158	1	57	12	2	E3/E3	223.7	101.1	47.04	1	82.12	ok	0
Y1	0	61	17	2	E3/E3	571.402	1137.84	116.052	1	163.1	ok	12
Y2	1	55	6	2	ND	538.527	1099.31	107.849	1	128.3	ok	13
Y3	1	61	6	2	ND	393.687	577.608	72.7509	2	132.9	ok	12
Y4	0	57	12	3	E2/E3	581.554	110.012	29.1972	1	272	ok	19
Y5	0	35	16	3	ND	796.541	336.207	32.1674	2	137.2	ok	18
Y6	0	55	12	3	E3/E3	476.04	67.1622	9999	2	134.8	ok	24
Y7	0	63	18	3	ND	471.233	652.186	109.564	2	101	ok	15
Y8	0	58	12	2	E3/E4	568.288	519.851	92.0418	2	130.1	ok	16
Y9	0	65	12	2	ND	337.08	216.436	43.2293	1	116.6	ok	11
Y10	0	57	16	2	E4/E4	317.863	327.965	59.3658	1	108.9	ok	17
Y11	0	66	12	3	E3/E3	1285	413.7	64.84	2	98	ok	27
Y12	1	51	12	2	E3/E3	612.6	445.5	90.15	1	120	ok	16
Y13	0	59	9	3	E3/E4	329.6	720.9	108.1	1	138.2	ok	7
Y14	0	60	12	2	E3/E3	447.5	127.1	42.33	1	108.8	ok	12
Y15	1	76	0	7	ND	740.5	141.1	36.4	2	117.8	ok	14
Y16	1	83	0	5	ND	1028	252.2	58.54	1	162.2	ok	14
Y17	0	81	12	2	ND	340.9	381.7	69.38	1	141.4	ok	12
Y18	1	80	6	7	ND	877.2	326.1	57.26	1	148.4	ok	13
Y19	0	69	12	2	ND	587.4	237.3	49.89	1	102.4	ok	12
Y20	0	80	16	7	ND	464.8	94.44	24.96	1	171.3	ok	20
Y22	0	82	0	7	ND	772.7	72.32	9.408	2	103.7	ok	19
Y23	1	66	9	7	ND	779.3	109.4	27.94	1	148.7	Exon6 : c.530G>A p.Arg177His CGC>CAC rs753441122 hetero	24
Y24	0	70	12	2	E4/E4	466.4	781.6	107.7	1	104.3	ok	22
Y25	1	70	3	5	ND	789	95.27	24.91	2	187.3	ok	16
Y27	0	75	16	7	E3/E4	326.4	94.06	25.72	2	96.57	ok	22
Y28	1	65	6	2	ND	757.5	909.6	147.2	1	232.4	ok	19
Y30	1	81	9	5	ND	1112	1663	47.01	1	156	ok	13
Y31	1	80	12	7	ND	1036	139.8	31.66	1	176.4	ok	20
Y32	0	58	12	5	ND	799.4	78.79	16.79	3	113.2	ok	24
Y33	1	72	0	2	ND	254.2	132.3	31.33	1	244.7	ok	14
Y34	0	55	3	2	E3/E4	597.6	305.4	69.04	3	150.4	ok	11
Y35	1	66	6	2	ND	420.3	217.7	58.42	2	170.6	ok	16
Y36	0	65	8	2	E4/E4	639.4	586.9	108.2	2	91.81	ok	20
Y37	1	56	12	2	ND	528	616.6	90.4	1	154.7	ok	10
Y38	0	71	12	5	ND	523.7	999.7	124.7	1	108.9	ok	22
Y39	0	85	9	7	ND	705.4	81.76	25.52	1	176.9	ok	27
Y40	1	77	0.5	7	ND	413.6	64.68	5.701	1	118.4	ok	11
Y42	1	67	9	2	E2/E2	387.8	152.3	29.14	1	134.4	ok	12
Y43	0	77	12	2	ND	541.9	472	81.43	1	118.7	Exon5 : c.355_357delAAC p.Asn119del hetero	19
Y44	0	76	12	2	ND	1095	122.6	33.02	1	104.2	ok	20
Y45	0	68	6	2	E4/E4	590.4	206.9	46	1	126.3	ok	21
Y47	1	66	6	2	ND	385.4	274	55.63	2	158.3	ok	14
Y48	1	76	0.5	4	ND	406	44.22	9999	2	129	ok	14
Y49	0	78	18	2	ND	586.4	835.7	140.5	2	135.9	ok	22
Y50	0	62	9	3	E2/E3	1189	137.6	36.66	1	128.4	ok	22
Y51	0	68	16	5	ND	918.5	65.98	12.71	1	120.8	ok	30
Y52	1	62	6	2	ND	678.2	1132	174.6	1	158.7	ok	15
Y53	0	78	7	5	ND	1128	132.1	32.95	1	95.26	ok	21
Y54	1	55	14	2	E3/E4	291.3	247.6	53.68	1	155.2	ok	7
Y55	1	75	6	6	ND	1105	136.4	43.72	1	141.6	ok	28
Y56	1	69	12	2	ND	738.3	436.8	81.23	1	135.2	ok	26
Y58	0	66	12	5	ND	666.7	221.6	53.16	2	90.38	ok	22
Y59	1	64	12	2	E3/E4	511.3	867.7	124.9	1	156.3	ok	16
Y60	0	69	6	1	E3/E3	906.2	121.3	40.78	3	117.1	ok	23
Y61	1	70	12	2	ND	400.3	150	29.33	1	102.1	ok	0
Y62	1	66	8	1	E4/E4	483.4	310.7	71.23	2	140.1	ok	24
Y64	0	68	6	2	E3/E3	508.5	900.2	96.9	2	74.94	ok	10
Y65	1	83	6	7	ND	652.7	237.1	37.06	1	160.5	ok	9
Y66	0	74	12	7	ND	892.8	82.06	26.49	1	127.3	ok	22
Y67	0	67	12	7	ND	560.2	112.8	23.31	2	124.2	ok	24
Y68	0	75	6	7	ND	1209	271.5	55.15	3	105.5	ok	17
Y69	0	68	12	7	ND	577.5	136.1	22.16	2	118.3	ok	999
Y70	0	75	12	7	ND	597.7	252.1	43.16	1	230.8	ok	12
Y71	1	71	9	7	ND	673.2	133.3	20.75	2	79.21	ok	25
Y73	0	74	6	5	ND	356.2	157.2	34.33	2	115.3	ok	20
Y74	0	71	16	7	E3/E3	981.3	223	45.69	2	115.5	ok	28
Y75	0	73	6	7	ND	699.7	219.4	41.84	1	187.4	ok	20
Y76	0	47	14	5	E3/E3	1135	294.8	39.79	2	103.9	ok	29
Y79	1	70	12	6	E3/E3	726.6	132.4	50.21	1	167.6	ok	26
Y81	1	90	12	2	E3/E4	297.1	129.8	54.79	1	137.5	ok	16
Y82	1	62	6	6	E3/E3	1219	245.1	67.06	2	91.82	ok	26
Y83	0	66	7	6	E3/E3	1013	152	46.78	1	148.8	ok	28
Y85	0	68	6	1	E3/E3	9999	9999	9999	2	126.9	ok	25
Y86	1	62	5	1	E3/E3	9999	9999	9999	1	91.82	ok	24
Y87	1	70	4	2	E3/E4	9999	9999	9999	1	97.88	ok	21
Y89	0	76	4	5	E3/E3	9999	9999	9999	2	128.6	ok	14
Y90	0	60	16	6	E2/E4	1162	282.8	55.8	1	132.7	ok	30
Y91	1	79	12	1	E3/E4	333.7	467.3	68.07	2	131.7	ok	25
N22	0	74	16	0	ND	1174.96	279.99	50.0236	1	141.6	Exon13 : c.1690C>T p.Arg564Cys CGC>TGC rs200419979 hetero	29
N23	1	64	12	0	ND	1167.84	334.663	62.5339	2	137.7	ok	28
N24	1	63	18	0	ND	810.1	158.8	33.2	1	151.4	ok	30
N25	1	69	12	0	ND	540.2	363.1	63.63	1	152.5	ok	25
N26	0	53	16	0	ND	1249	271.6	50.38	3	116.6	ok	29
N27	1	65	18	0	ND	878.5	172.1	41.23	3	122.9	ok	28
N28	1	76	12	0	ND	817.4	227.5	52.51	2	128.2	ok	30
N29	1	63	16	0	ND	1099	253.1	56.01	1	141.8	ok	30
N30	1	65	12	0	ND	9999	9999	9999	1	123.9	ok	30
N31	0	69	12	0	E3/E3	9999	9999	9999	1	74.43	ok	27
N32	1	48	12	0	E3/E3	1090	83.26	58.81	2	85.23	ok	27
N33	0	60	12	0	E3/E3	1082	192	42.84	2	89.02	ok	24
N36	0	58	12	5	E2/E3	9999	9999	9999	1	104.5	ok	28
N37	1	64	15	0	E3/E3	9999	9999	9999	1	68.92	ok	28
N38	0	69	16	0	E3/E4	9999	9999	9999	1	103.6	ok	30
N39	1	77	9	0	E3/E3	1062	110.9	41.04	2	100.4	ok	30
N40	1	74	16	0	E3/E3	9999	9999	9999	2	109.1	ok	29
N42	0	77	16	0	E3/E3	9999	9999	9999	2	97.55	ok	21
N43	1	74	16	0	E3/E3	9999	9999	9999	1	97.39	ok	27
N44	1	74	16	0	E3/E4	9999	9999	9999	2	93.39	ok	27
N45	1	74	12	0	E2/E3	9999	9999	9999	1	138	ok	29
N46	1	74	12	0	E3/E4	9999	9999	9999	1	101.9	ok	27
N47	1	50	12	1	E3/E3	9999	9999	9999	2	126.8	ok	26
N48	1	73	14	0	E3/E3	9999	9999	9999	1	95.33	ok	30
